# Supplementary material for: Long-Term Electromyographic Monitoring of the Stapedius Reflex via Implanted Electrodes in Sheep: Toward Objective Autonomous Cochlear Implant Fitting
Source: Sensors (Basel). 2026 Jul 3;26(13):4224. doi: 10.3390/s26134224 (PMC13364023; doi:10.3390/s26134224)
Supplement: Supplementary file 1 [file sensors-26-04224-s001.zip]

Archive with 1 entries (1 files):
- sensors-4334300-supplementary.pdf
